# Supplementary material for: Retrospective study of lameness in beef cattle in northeastern Sardinia, Italy
Source: PLoS One. 2023 May 23;18(5):e0285840. doi: 10.1371/journal.pone.0285840 (PMC10204999; doi:10.1371/journal.pone.0285840)
Supplement: S2 File — (XLSX) [file pone.0285840.s002.xlsx]

## Sheet: Foglio2
Farm	Farmer age	Farm age	farmer's Educational level	Was the farm inherited Yes:1	Full_time activity Y:1	Farm system	Animals per farm	Class n animals	Bull breed	Puritybull1Cross0	Origin bull France=1	Females breed	PurityCow1Cross0	Origin females 1:France	Is there a water reservoir?	Has the land been reclaimed in the last five years?	Feeding	Soil texture	Importance of foot diseases from 1 to 5	Who performed the therapies?	Recurrences	Satisfaction level
80	51	33	Altro	1	1	extensive system	15	1	Limousine	1	1	Limousine	1	1	1	1	0	75R;25S	3	Podiatrist	No	1
142	53	24	Altro	0	1	extensive system	99	4	Limousine	1	0	Crossbreed	0	1	1	0	1	50R;50S	2
187	51	33	Altro	1	1	extensive system	66	3	Limousine	1	1	Crossbreed	0	0	1	1	2	75S;75R	4	Vet	No	5
11	52	23	High school	1	1	extensive system	37	2	Limousine	1	1	Limousine	1	1	1	1	1	75R;25S	1	Farmer	Yes	5
12	31	60	High school	1	1	extensive system	96	4	Limousine	1	1	Crossbreed	0	1	1	0	1	75R;25S	5
14	35	10	High school	1	1	extensive system	65	3	Charolaise	1	1	Charolaise	1	1	1	0	2	Rocky	4	Podiatrist	Yes	3
16	41	38	High school	1	1	extensive system	10	1	Limousine	1	1	Crossbreed	0	1	0	0	0	Rocky	5	Farmer	Yes	4
17	21	3	High school	0	1	extensive system	34	2	Limousine	1	1	Crossbreed	0	0	1	1	2	50R;50S	4
19	32	10	High school	1	1	extensive system	30	1	Charolaise	1	1	Charolaise	1	1	0	0	2	75R;25S	2	Podiatrist	Yes	3
32	38	3	High school	1	0	extensive system	8	1	Limousine	1	1	Crossbreed	0	1	0	0	0	50R;50S	4
34	43	3	High school	0	1	extensive system	15	1	Limousine	1	1	Limousine	1	1	1	1	1	50R;50S	3	Podiatrist	No	4
37	48	8	High school	1	1	extensive system	101	4	Limousine	1	0	Crossbreed	0	0	1	0	1	Rocky	1
38	47	22	High school	1	0	extensive system	63	3	Charolaise	1	1	Crossbreed	0	1	1	1	0	75S;75R	4	Vet	No	4
45	46	13	High school	1	0	extensive system	18	1	Limousine	1	1	Crossbreed	0	1	1	1	3	Rocky	5	Podiatrist	No	5
46	41	21	High school	1	1	extensive system	121	5	Charolaise	1	1	Crossbreed	0	1	1	0	2	Rocky	1	Farmer	Yes	2
48	50	25	High school	0	0	extensive system	92	4	Limousine	1	1	Crossbreed	0	0	1	1	1	Rocky	5
54	26	1	High school	1	1	extensive system	63	3	Limousine	1	0	Crossbreed	0	1	1	1	3	Rocky	2
55	32	7	High school	1	1	extensive system	62	3	Limousine	1	1	Crossbreed	0	1	1	0	2	50R;50S	5	Vet	No	2
56	35	3	High school	1	1	extensive system	64	3	Charolaise	1	1	Charolaise	1	1	1	0	2	50R;50S	2	Vet	Yes	3
58	44	21	High school	1	1	extensive system	103	4	Crossbreed	0	0	Crossbreed	0	0	0	1	1	75R;25S	5			3
59	25	20	High school	1	1	extensive system	38	2	Limousine	1	1	Crossbreed	0	1	1	1	2	50R;50S	3	Vet	Yes	1
60	28	2	High school	1	1	extensive system	108	4	Limousine	1	0	Limousine	1	1	1	1	2	75S;75R	4	Vet	Yes	3
62	60	14	High school	1	1	extensive system	94	4	Charolaise	1	1	Crossbreed	0	0	1	1	2	50R;50S	5
65	38	4	High school	1	1	extensive system	61	3	Crossbreed	0	0	Crossbreed	0	0	1	1	2	Rocky	1
66	52	23	High school	1	1	extensive system	70	3	Charolaise	1	1	Crossbreed	0	0	1	1	0	50R;50S	2
68	24	4	High school	1	1	extensive system	70	3	Charolaise	1	1	Crossbreed	0	1	1	1	0	75R;25S	5	Vet	No	4
69	63	8	High school	0	1	extensive system	110	4	Limousine	1	1	Limousine	1	0	1	1	1	Rocky	5
76	29	3	High school	1	1	extensive system	90	3	Crossbreed	0	1	Crossbreed	0	0	1	0	2	Rocky	4
79	72	34	High school	0	0	extensive system	33	2	Limousine	1	1	Crossbreed	0	0	0	0	3	75S;75R	3
83	32	10	High school	1	1	extensive system	62	3	Limousine	1	1	Limousine	1	1	0	0	2	Rocky	3	Farmer	Yes	4
85	60	13	High school	1	0	extensive system	61	3	Charolaise	1	1	Charolaise	1	1	1	1	1	75R;25S	4	Vet	No	5
86	41	21	High school	1	1	extensive system	32	2	Limousine	1	1	Charolaise	1	1	1	1	1	50R;50S	2	Podiatrist	Yes	5
91	24	4	High school	1	1	extensive system	35	2	Limousine	1	0	Crossbreed	0	0	1	0	2	50R;50S	3	Podiatrist	No	4
99	29	3	High school	1	1	extensive system	32	2	Limousine	1	1	Crossbreed	0	1	1	0	1	50R;50S	5
107	52	23	High school	1	1	extensive system	37	2	Charolaise	1	0	Charolaise	1	1	1	1	2	50R;50S	5	Podiatrist	Yes	3
108	31	60	High school	1	1	extensive system	95	4	Crossbreed	0	0	Crossbreed	0	1	1	0	2	75S;75R	3
111	44	38	High school	1	1	extensive system	10	1	Charolaise	1	1	Crossbreed	0	0	0	1	1	Rocky	1	Podiatrist	Yes	3
112	21	3	High school	0	1	extensive system	34	2	Limousine	1	1	Limousine	1	0	1	1	1	Rocky	2
114	50	25	High school	0	0	extensive system	17	1	Limousine	1	1	Crossbreed	0	1	1	1	2	Rocky	5
128	35	3	High school	1	1	extensive system	62	3	Limousine	1	0	Crossbreed	0	0	1	1	0	50R;50S	3	Podiatrist	Yes	5
130	44	21	High school	1	1	extensive system	100	4	Charolaise	1	0	Charolaise	1	1	0	1	2	50R;50S	5	Farmer	Yes	5
131	25	20	High school	1	1	extensive system	100	4	Limousine	1	1	Limousine	1	1	1	1	1	50R;50S	4	Farmer	Yes	1
133	36	11	High school	1	0	extensive system	36	2	Limousine	1	0	Limousine	1	1	0	0	1	75S;75R	3	Vet	No	4
137	48	8	High school	1	1	extensive system	124	5	Limousine	1	1	Limousine	1	1	1	0	2	75S;75R	5	Vet	No	1
138	47	22	High school	1	0	extensive system	66	3	Limousine	1	1	Crossbreed	0	1	1	1	3	50R;50S	2	Vet	Yes	3
146	26	1	High school	1	1	extensive system	96	4	Crossbreed	0	0	Crossbreed	0	1	1	1	1	50R;50S	5
147	32	7	High school	1	1	extensive system	24	1	Limousine	1	0	Crossbreed	0	1	1	0	2	50R;50S	5	Vet	No	5
148	60	14	High school	1	1	extensive system	95	4	Limousine	1	1	Crossbreed	0	1	1	0	2	50R;50S	4
151	38	4	High school	1	1	extensive system	95	4	Limousine	1	1	Limousine	1	0	1	1	2	50R;50S	5
152	52	23	High school	1	1	extensive system	52	2	Crossbreed	0	0	Crossbreed	0	0	1	1	0	50R;50S	5
154	72	34	High school	0	0	extensive system	65	3	Limousine	1	1	Crossbreed	0	0	0	0	1	50R;50S	3
155	50	25	High school	0	0	extensive system	65	3	Limousine	1	1	Crossbreed	0	0	1	1	1	50R;50S	5
161	26	1	High school	1	1	extensive system	92	4	Limousine	1	0	Crossbreed	0	0	1	0	2	50R;50S	5
162	32	7	High school	1	1	extensive system	8	1	Limousine	1	1	Limousine	1	1	1	0	1	75R;25S	4	Vet	No	2
163	35	3	High school	1	1	extensive system	63	3	Limousine	1	1	Crossbreed	0	1	1	1	1	75R;25S	3	Podiatrist	Yes	3
165	44	21	High school	1	1	extensive system	33	2	Limousine	1	1	Crossbreed	0	1	0	1	1	50R;50S	2	Vet	Yes	3
166	25	20	High school	1	1	extensive system	33	2	Limousine	1	0	Limousine	1	1	1	1	2	75S;75R	2	Farmer	Yes	4
167	28	2	High school	1	1	extensive system	98	4	Limousine	1	0	Crossbreed	0	0	1	1	1	Rocky	2	Farmer	Yes	4
169	60	14	High school	1	1	extensive system	68	3	Charolaise	1	1	Charolaise	1	1	1	1	2	Rocky	4	Podiatrist	Yes	1
172	38	4	High school	1	1	extensive system	65	3	Limousine	1	1	Crossbreed	0	0	1	1	0	Rocky	1	Vet	Yes	2
173	52	23	High school	1	1	extensive system	61	3	Limousine	1	0	Crossbreed	0	1	1	1	1	Rocky	5
175	24	4	High school	1	1	extensive system	35	2	Charolaise	1	1	Crossbreed	0	0	1	1	1	Rocky	5	Vet	No	4
176	63	8	High school	0	1	Mixed system	100	4	Crossbreed	0	0	Crossbreed	0	1	1	1	0	Rocky	2
183	29	3	High school	1	1	extensive system	32	2	Limousine	1	0	Limousine	1	1	1	0	2	Rocky	3
186	72	34	High school	0	0	extensive system	32	2	Limousine	1	0	Crossbreed	0	1	0	0	0	50R;50S	4
190	32	10	High school	1	1	extensive system	62	3	Limousine	1	1	Limousine	1	1	0	0	2	75R;25S	3	Podiatrist	Yes	3
192	60	13	High school	1	0	extensive system	63	3	Charolaise	1	0	Crossbreed	0	0	1	0	1	75S;75R	4	Vet	No	5
193	41	21	High school	1	1	extensive system	94	4	Charolaise	1	0	Charolaise	1	1	1	1	0	75R;25S	2	Vet	Yes	3
198	24	4	High school	1	1	extensive system	30	1	Limousine	1	1	Charolaise	1	1	1	1	2	Rocky	5	Vet	Yes	4
206	29	3	High school	1	1	extensive system	95	4	Limousine	1	0	Crossbreed	0	1	1	0	1	75R;25S	2
214	52	23	High school	1	1	extensive system	37	2	Limousine	1	0	Crossbreed	0	1	1	1	1	Rocky	4			3
215	31	60	High school	1	1	extensive system	101	4	Limousine	1	1	Crossbreed	0	0	1	0	2	Rocky	5
218	61	38	High school	1	1	extensive system	10	1	Limousine	1	0	Crossbreed	0	1	0	1	2	Rocky	4			3
219	21	3	High school	0	1	extensive system	62	3	Limousine	1	1	Crossbreed	0	0	1	1	2	Rocky	4	Vet	No	2
221	50	25	High school	0	0	extensive system	65	3	Charolaise	1	1	Crossbreed	0	0	1	1	0	Rocky	1	Vet	Yes	2
1	50	52	Master degree	1	1	extensive system	32	2	Limousine	1	1	Limousine	1	1	0	0	0	Rocky	4	Farmer	Yes	2
23	34	30	Master degree	1	0	extensive system	34	2	Charolaise	1	0	Crossbreed	0	1	0	1	1	50R;50S	3	Vet	Yes	3
28	43	7	Master degree	1	1	extensive system	33	2	Charolaise	1	1	Charolaise	1	1	1	1	1	Rocky	3	Podiatrist	Yes	3
33	36	11	Master degree	1	0	extensive system	93	4	Limousine	1	0	Limousine	1	1	0	0	2	Rocky	4	Vet	No	4
43	69	16	Master degree	1	0	extensive system	62	3	Charolaise	1	1	Crossbreed	0	1	0	0	3	Rocky	2	Farmer	Yes	5
47	41	15	Master degree	1	1	extensive system	63	3	Limousine	1	1	Crossbreed	0	1	1	1	2	Rocky	3			2
74	55	80	Master degree	1	0	extensive system	99	4	Limousine	1	0	Crossbreed	0	1	0	0	2	75R;25S	5
81	50	52	Master degree	1	1	extensive system	33	2	Charolaise	1	0	Crossbreed	0	0	0	0	2	75R;25S	1	Vet	Yes	2
97	55	80	Master degree	1	0	extensive system	33	2	Limousine	1	1	Limousine	1	1	0	0	1	75S;75R	1	Farmer	Yes	1
121	34	30	Master degree	1	0	extensive system	48	2	Limousine	1	0	Crossbreed	0	0	0	1	1	50R;50S	2	Farmer	Yes	3
125	33	7	Master degree	1	1	extensive system	62	3	Limousine	1	1	Charolaise	1	1	1	1	2	50R;50S	1	Farmer	Yes	3
144	69	16	Master degree	1	0	extensive system	20	1	Limousine	1	0	Crossbreed	0	1	0	1	2	50R;50S	4	Podiatrist	Yes	2
188	50	52	Master degree	1	1	extensive system	65	3	Charolaise	1	1	Charolaise	1	1	0	0	2	50R;50S	2	Vet	Yes	2
204	55	80	Master degree	1	0	extensive system	33	2	Limousine	1	0	Limousine	1	1	0	0	1	75S;75R	5
228	34	30	Master degree	1	0	extensive system	33	2	Charolaise	1	1	Charolaise	1	1	0	1	0	Rocky	3	Farmer	Yes	3
5	39	3	Laurea triennale	1	1	extensive system	38	2	Charolaise	1	1	Crossbreed	0	1	1	1	2	50R;50S	1			5
6	34	12	Bachelor's degree	1	1	extensive system	65	3	Charolaise	1	1	Charolaise	1	1	1	0	0	50R;50S	3	Podiatrist	Yes	3
18	30	25	Bachelor's degree	1	0	extensive system	45	2	Limousine	1	1	Crossbreed	0	1	1	1	0	75R;25S	5	Vet	No	5
61	40	12	Bachelor's degree	1	0	extensive system	30	1	Limousine	1	0	Crossbreed	0	0	0	0	0	50R;50S	1	Podiatrist	Yes	3
90	39	3	Bachelor's degree	1	1	extensive system	61	3	Crossbreed	0	0	Crossbreed	0	1	1	1	2	50R;50S	3			5
102	34	12	Bachelor's degree	1	1	extensive system	98	4	Limousine	1	1	Charolaise	1	1	1	1	2	50R;50S	4	Podiatrist	Yes	3
113	30	25	Bachelor's degree	1	0	extensive system	65	3	Charolaise	1	1	Charolaise	1	1	1	1	2	Rocky	5	Farmer	Yes	5
132	42	12	Bachelor's degree	1	0	extensive system	68	3	Limousine	1	1	Charolaise	1	1	0	1	2	75S;75R	3	Vet	Yes	3
168	33	12	Bachelor's degree	1	0	extensive system	63	3	Limousine	1	0	Crossbreed	0	1	0	1	1	Rocky	1			3
181	43	22	Bachelor's degree	1	0	extensive system	65	3	Limousine	1	0	Crossbreed	0	0	0	0	2	Rocky	5
197	39	3	Bachelor's degree	1	1	extensive system	92	4	Limousine	1	1	Crossbreed	0	0	1	0	1	50R;50S	3	Vet	No	5
209	34	12	Bachelor's degree	1	1	extensive system	98	4	Charolaise	1	1	Crossbreed	0	0	1	1	2	75R;25S	4	Vet	Yes	3
220	30	25	Bachelor's degree	1	0	extensive system	45	2	Limousine	1	1	Limousine	1	1	1	1	1	50R;50S	5
9	80	66	Primary school	0	0	extensive system	15	1	Limousine	1	1	Limousine	1	0	1	1	1	Rocky	3
10	53	60	Primary school	0	1	extensive system	98	4	Limousine	1	1	Crossbreed	0	1	1	0	2	Rocky	1	Farmer	No	4
20	55	65	Primary school	1	0	extensive system	12	1	Limousine	1	1	Crossbreed	0	1	1	1	2	Rocky	4	Vet	No	5
24	49	12	Primary school	0	1	extensive system	95	4	Charolaise	1	0	Crossbreed	0	0	1	1	0	Rocky	5	Vet	No	4
44	78	55	Primary school	0	1	extensive system	61	3	Limousine	1	0	Limousine	1	1	0	0	2	Rocky	4
53	83	40	Primary school	1	0	extensive system	10	1	Limousine	1	0	Limousine	1	1	1	1	0	Rocky	4
70	39	10	Primary school	1	1	extensive system	64	3	Limousine	1	1	Crossbreed	0	1	0	0	2	Rocky	1	Farmer	No	1
77	48	17	Primary school	0	1	extensive system	90	3	Limousine	1	1	Crossbreed	0	0	1	0	1	Rocky	5
84	78	55	Primary school	0	1	extensive system	63	3	Limousine	1	1	Crossbreed	0	1	0	0	1	75R;25S	5
92	39	10	Primary school	1	1	extensive system	61	3	Limousine	1	1	Limousine	1	1	0	0	1	50R;50S	4
100	48	17	Primary school	0	1	extensive system	28	1	Limousine	1	1	Crossbreed	0	1	1	0	0	50R;50S	1
106	33	60	Primary school	0	1	extensive system	65	3	Limousine	1	1	Crossbreed	0	0	1	1	2	50R;50S	5	Vet	No	3
119	65	65	Primary school	1	0	extensive system	25	1	Limousine	1	1	Limousine	1	1	1	1	1	50R;50S	5	Vet	No	4
122	69	12	Primary school	0	1	extensive system	91	4	Limousine	1	0	Crossbreed	0	0	1	0	3	50R;50S	4	Vet	No	4
134	43	3	Primary school	0	1	extensive system	15	1	Limousine	1	1	Limousine	1	1	1	1	2	75S;75R	3	Vet	No	5
145	83	40	Primary school	1	0	extensive system	10	1	Crossbreed	0	1	Crossbreed	0	1	1	1	0	50R;50S	4
160	83	40	Primary school	1	0	extensive system	61	3	Charolaise	1	1	Crossbreed	0	1	1	1	3	Rocky	4
177	39	10	Primary school	1	1	extensive system	62	3	Limousine	1	1	Crossbreed	0	0	0	0	2	Rocky	5	Vet	No	1
184	48	17	Primary school	0	1	extensive system	28	1	Limousine	1	0	Crossbreed	0	1	1	0	2	75S;75R	4
191	78	55	Primary school	0	1	extensive system	64	3	Limousine	1	0	Limousine	1	0	0	0	1	75R;25S	3
199	39	10	Primary school	1	1	extensive system	63	3	Charolaise	1	0	Crossbreed	0	1	0	0	2	50R;50S	4
207	48	17	Primary school	0	1	extensive system	28	1	Limousine	1	0	Crossbreed	0	1	1	0	1	75R;25S	5
213	83	60	Primary school	0	1	extensive system	50	2	Charolaise	1	1	Charolaise	1	1	1	1	2	50R;50S	5	Vet	No	4
226	65	65	Primary school	1	0	extensive system	25	1	Limousine	1	1	Limousine	1	1	1	1	1	Sandy	5	Vet	No	4
229	69	12	Primary school	0	1	extensive system	93	4	Limousine	1	1	Crossbreed	0	0	1	1	0	75R;25S	4	Podiatrist	No	4
2	56	32	Secondary school	1	1	extensive system	64	3	Charolaise	1	1	Charolaise	1	1	1	1	1	50R;50S	4	Farmer	Yes	1
3	43	64	Secondary school	1	1	extensive system	35	2	Limousine	1	1	Crossbreed	0	1	1	1	0	50R;50S	1	Farmer	No	5
4	40	7	Secondary school	1	1	extensive system	64	3	Limousine	1	1	Crossbreed	0	1	1	1	1	50R;50S	4	Vet	No	4
7	46	10	Secondary school	1	0	extensive system	15	1	Charolaise	1	1	Charolaise	1	1	1	0	2	50R;50S	4	Podiatrist	Yes	3
8	47	29	Secondary school	1	1	extensive system	97	4	Crossbreed	0	0	Crossbreed	0	1	0	1	2	50R;50S	2
13	64	47	Secondary school	1	0	extensive system	61	3	Limousine	1	1	Crossbreed	0	1	1	1	1	75R;25S	5
15	57	32	Secondary school	1	1	extensive system	62	3	Limousine	1	0	Crossbreed	0	0	1	1	3	50R;50S	2
21	41	21	Secondary school	1	1	extensive system	95	4	Crossbreed	0	0	Crossbreed	0	1	0	1	0	50R;50S	4
22	44	23	Secondary school	1	1	extensive system	105	4	Limousine	1	0	Crossbreed	0	1	0	1	1	Rocky	4	Vet	No	5
25	36	6	Secondary school	0	1	extensive system	33	2	Limousine	1	0	Crossbreed	0	1	0	1	0	Rocky	5
26	32	14	Secondary school	1	1	extensive system	90	3	Limousine	1	1	Limousine	1	0	1	1	1	Rocky	5
27	31	10	Secondary school	1	1	extensive system	61	3	Charolaise	1	1	Charolaise	1	1	1	1	1	Rocky	1	Vet	Yes	5
29	50	10	Secondary school	0	1	extensive system	20	1	Limousine	1	1	Limousine	1	1	0	0	0	Rocky	3
30	71	4	Secondary school	1	1	extensive system	93	4	Limousine	1	1	Limousine	1	1	1	0	2	Rocky	5	Vet	No	4
31	31	2	Secondary school	1	1	extensive system	66	3	Charolaise	1	1	Crossbreed	0	0	1	1	3	Rocky	3	Farmer	Yes	2
35	62	50	Secondary school	1	1	extensive system	67	3	Limousine	1	1	Limousine	1	1	1	0	2	Rocky	4	Vet	No	4
36	57	37	Secondary school	1	1	extensive system	30	1	Charolaise	1	0	Crossbreed	0	1	1	1	2	Rocky	2	Podiatrist	Yes	3
39	63	22	Secondary school	1	1	extensive system	95	4	Limousine	1	1	Crossbreed	0	1	0	1	2	Rocky	4
40	36	36	Secondary school	1	1	extensive system	61	3	Limousine	1	1	Crossbreed	0	1	1	1	0	Rocky	4	Farmer	Yes	5
41	74	60	Secondary school	1	1	extensive system	98	4	Charolaise	1	0	Crossbreed	0	1	1	1	0	50R;50S	5	Vet	No	4
42	49	32	Secondary school	1	1	extensive system	94	4	Crossbreed	0	0	Crossbreed	0	0	0	1	0	Rocky	4
49	41	28	Secondary school	1	1	extensive system	95	4	Charolaise	1	0	Crossbreed	0	1	0	1	1	Rocky	4	Vet	No	5
50	58	12	Secondary school	1	1	extensive system	93	4	Limousine	1	1	Crossbreed	0	1	0	1	1	Rocky	5	Vet	No	1
51	43	7	Secondary school	1	1	extensive system	64	3	Limousine	1	0	Limousine	1	1	1	0	1	Rocky	3	Vet	Yes	5
52	68	60	Secondary school	1	1	extensive system	40	2	Charolaise	1	1	Crossbreed	0	1	1	0	2	Rocky	2	Farmer	Yes	1
57	36	26	Secondary school	1	0	extensive system	66	3	Charolaise	1	1	Crossbreed	0	1	1	0	2	75R;25S	3	Podiatrist	No	4
63	56	22	Secondary school	1	1	extensive system	95	4	Limousine	1	0	Crossbreed	0	1	1	1	2	75S;75R	3
64	39	0	Secondary school	1	0	extensive system	62	3	Charolaise	1	0	Charolaise	1	1	1	0	2	75R;25S	3	Farmer	Yes	2
67	24	4	Secondary school	0	1	extensive system	64	3	Limousine	1	0	Crossbreed	0	0	1	1	1	Rocky	5	Vet	No	4
71	42	17	Secondary school	0	1	extensive system	122	5	Crossbreed	0	0	Crossbreed	0	0	0	1	2	Rocky	3
72	44	21	Secondary school	1	1	extensive system	65	3	Limousine	1	0	Limousine	1	1	1	1	1	Rocky	3	Podiatrist	Yes	4
73	48	30	Secondary school	1	1	extensive system	101	4	Limousine	1	1	Limousine	1	1	1	1	2	75R;25S	5	Vet	Yes	3
75	46	16	Secondary school	1	1	extensive system	33	2	Limousine	1	0	Crossbreed	0	0	1	0	2	50R;50S	5	Podiatrist	No	4
78	34	14	Secondary school	1	1	extensive system	61	3	Limousine	1	1	Crossbreed	0	0	1	1	0	Rocky	5	Farmer	Yes	5
82	56	32	Secondary school	1	1	extensive system	91	4	Limousine	1	0	Crossbreed	0	0	1	1	2	Rocky	5	Vet	No	5
88	43	64	Secondary school	1	1	extensive system	65	3	Limousine	1	0	Limousine	1	1	1	1	1	75S;75R	5	Vet	No	5
89	40	7	Secondary school	1	1	extensive system	18	1	Limousine	1	0	Crossbreed	0	0	1	0	2	50R;50S	4	Vet	No	5
93	42	17	Secondary school	0	1	extensive system	121	5	Limousine	1	1	Crossbreed	0	0	0	1	2	75S;75R	4
94	80	40	Secondary school	1	1	extensive system	35	2	Limousine	1	0	Limousine	1	1	1	0	0	50R;50S	5
95	44	21	Secondary school	1	1	extensive system	61	3	Limousine	1	1	Crossbreed	0	0	1	1	2	50R;50S	4	Vet	No	4
96	48	30	Secondary school	1	1	extensive system	33	2	Limousine	1	1	Limousine	1	1	1	1	3	75R;25S	3	Podiatrist	Yes	3
98	46	16	Secondary school	1	1	extensive system	31	2	Limousine	1	1	Limousine	1	1	1	0	1	75S;75R	3	Vet	No	5
101	34	14	Secondary school	1	1	extensive system	94	4	Limousine	1	0	Limousine	1	1	1	1	1	50R;50S	3	Vet	No	5
103	46	10	Secondary school	1	0	extensive system	40	2	Limousine	1	1	Charolaise	1	1	1	1	3	50R;50S	5	Farmer	Yes	2
104	35	5	Secondary school	1	1	extensive system	97	4	Limousine	1	1	Crossbreed	0	1	1	1	2	50R;50S	2
105	47	29	Secondary school	1	1	extensive system	95	4	Crossbreed	0	0	Crossbreed	0	1	0	1	1	50R;50S	5
109	35	10	Secondary school	1	1	extensive system	90	3	Limousine	1	1	Crossbreed	0	0	1	1	1	Rocky	2	Vet	Yes	3
110	57	32	Secondary school	1	1	extensive system	91	4	Limousine	1	0	Limousine	1	1	1	1	2	Rocky	5	Vet	No	4
115	41	28	Secondary school	1	1	extensive system	121	5	Charolaise	1	1	Charolaise	1	1	0	1	0	75R;25S	5	Podiatrist	Yes	1
116	58	12	Secondary school	1	1	extensive system	62	3	Limousine	1	0	Limousine	1	0	0	1	2	75S;75R	4
117	43	7	Secondary school	1	1	extensive system	61	3	Charolaise	1	1	Charolaise	1	1	1	1	3	75S;75R	4	Farmer	Yes	1
118	68	60	Secondary school	1	1	extensive system	63	3	Limousine	1	1	Crossbreed	0	0	1	0	1	50R;50S	4	Vet	No	4
120	44	23	Secondary school	1	1	extensive system	62	3	Charolaise	1	1	Crossbreed	0	0	0	0	2	50R;50S	4	Vet	No	5
123	32	14	Secondary school	1	1	extensive system	61	3	Limousine	1	1	Crossbreed	0	1	1	0	1	50R;50S	5
124	31	10	Secondary school	1	1	extensive system	32	2	Charolaise	1	0	Crossbreed	0	0	1	1	1	50R;50S	4	Vet	No	2
126	71	4	Secondary school	1	1	extensive system	92	4	Limousine	1	1	Crossbreed	0	0	1	1	3	50R;50S	5	Vet	No	4
127	31	2	Secondary school	1	1	extensive system	64	3	Limousine	1	1	Charolaise	1	1	1	1	1	75S;75R	2	Vet	Yes	4
129	66	26	Secondary school	1	0	extensive system	64	3	Limousine	1	0	Crossbreed	0	0	1	0	2	50R;50S	5	Vet	No	5
135	62	50	Secondary school	1	1	extensive system	66	3	Limousine	1	1	Crossbreed	0	0	1	0	1	50R;50S	4
136	57	37	Secondary school	1	1	extensive system	33	2	Charolaise	1	1	Charolaise	1	1	1	1	0	50R;50S	1	Vet	Yes	3
139	63	22	Secondary school	1	1	extensive system	8	1	Limousine	1	1	Crossbreed	0	1	0	1	1	50R;50S	4
140	76	36	Secondary school	1	1	extensive system	65	3	Limousine	1	1	Crossbreed	0	1	1	1	0	50R;50S	3	Vet	No	4
141	74	60	Secondary school	1	1	extensive system	70	3	Limousine	1	1	Crossbreed	0	1	1	0	0	50R;50S	5	Vet	No	5
143	49	32	Secondary school	1	1	extensive system	65	3	Limousine	1	1	Limousine	1	0	0	1	2	50R;50S	3
149	56	22	Secondary school	1	1	extensive system	125	5	Limousine	1	1	Limousine	1	0	1	1	2	50R;50S	3
150	39	0	Secondary school	1	0	extensive system	65	3	Limousine	1	0	Limousine	1	1	1	0	0	50R;50S	1	Farmer	Yes	3
153	24	4	Secondary school	0	1	extensive system	64	3	Charolaise	1	1	Charolaise	1	1	1	1	2	50R;50S	1	Podiatrist	Yes	4
156	41	28	Secondary school	1	1	Intensive system	105	4	Limousine	1	1	Crossbreed	0	1	0	0	2	75S;75R	4	Vet	No	4
157	58	12	Secondary school	1	1	extensive system	62	3	Limousine	1	1	Limousine	1	0	0	1	0	75R;25S	5
158	43	7	Secondary school	1	1	extensive system	67	3	Charolaise	1	1	Crossbreed	0	0	1	1	2	75R;25S	5
159	68	60	Secondary school	1	1	extensive system	36	2	Limousine	1	1	Crossbreed	0	1	1	0	2	75R;25S	3	Podiatrist	Yes	2
164	66	26	Secondary school	1	0	extensive system	64	3	Limousine	1	0	Crossbreed	0	1	1	0	1	75R;25S	5	Vet	No	4
170	56	22	Secondary school	1	1	extensive system	66	3	Limousine	1	1	Limousine	1	0	1	1	2	Rocky	1
171	39	0	Secondary school	1	0	extensive system	42	2	Limousine	1	1	Limousine	1	1	1	0	2	Rocky	5			4
174	24	4	Secondary school	0	1	extensive system	64	3	Charolaise	1	1	Crossbreed	0	0	1	1	1	Rocky	4	Vet	No	5
178	42	17	Secondary school	0	1	Mixed system	35	2	Limousine	1	1	Limousine	1	1	0	1	0	Rocky	4	Podiatrist	No	2
179	44	21	Secondary school	1	1	extensive system	63	3	Charolaise	1	1	Charolaise	1	1	1	1	2	Rocky	5	Farmer	Yes	4
180	48	30	Secondary school	1	1	extensive system	103	4	Limousine	1	1	Charolaise	1	1	1	1	1	Rocky	5	Farmer	Yes	5
182	46	16	Secondary school	1	1	extensive system	43	2	Limousine	1	1	Limousine	1	1	1	0	2	Rocky	4	Vet	No	4
185	34	14	Secondary school	1	1	extensive system	95	4	Charolaise	1	0	Crossbreed	0	0	1	1	1	50R;50S	3	Vet	No	5
189	56	32	Secondary school	1	1	extensive system	65	3	Charolaise	1	1	Crossbreed	0	0	1	1	0	75R;25S	5	Farmer	Yes	1
195	43	64	Secondary school	1	1	extensive system	98	4	Limousine	1	1	Limousine	1	1	1	1	2	75R;25S	2	Vet	No	5
196	40	7	Secondary school	1	1	extensive system	65	3	Limousine	1	1	Limousine	1	1	1	1	1	75R;25S	5	Vet	No	5
200	42	17	Secondary school	0	1	extensive system	123	5	Limousine	1	1	Crossbreed	0	0	0	1	1	Rocky	5
201	80	40	Secondary school	1	1	extensive system	35	2	Limousine	1	0	Crossbreed	0	1	1	0	0	Rocky	4
202	44	21	Secondary school	1	1	extensive system	60	2	Charolaise	1	1	Crossbreed	0	0	1	0	2	75S;75R	3	Podiatrist	No	4
203	48	30	Secondary school	1	1	extensive system	100	4	Limousine	1	1	Charolaise	1	1	1	1	1	75S;75R	4	Podiatrist	Yes	3
205	46	16	Secondary school	1	1	extensive system	62	3	Limousine	1	0	Crossbreed	0	0	1	0	2	75R;25S	4	Vet	No	5
208	34	14	Secondary school	1	1	extensive system	95	4	Charolaise	1	1	Crossbreed	0	0	1	0	1	75R;25S	5	Vet	No	5
210	46	10	Secondary school	1	0	extensive system	15	1	Limousine	1	1	Crossbreed	0	0	1	1	0	75S;75R	3	Vet	No	3
211	35	5	Secondary school	1	1	extensive system	99	4	Limousine	1	0	Limousine	1	1	1	1	3	Sandy	3
212	47	29	Secondary school	1	1	extensive system	94	4	Crossbreed	0	0	Crossbreed	0	0	0	1	1	50R;50S	5
216	35	10	Secondary school	1	1	extensive system	61	3	Limousine	1	1	Crossbreed	0	0	1	1	0	Rocky	3			3
217	57	32	Secondary school	1	1	extensive system	64	3	Limousine	1	0	Crossbreed	0	0	1	1	2	Rocky	5
222	41	28	Secondary school	1	1	extensive system	92	4	Charolaise	1	0	Charolaise	1	1	0	1	2	75R;25S	4	Vet	Yes	1
223	58	12	Secondary school	1	1	extensive system	64	3	Limousine	1	0	Crossbreed	0	0	0	1	0	75R;25S	2
224	43	7	Secondary school	1	1	extensive system	62	3	Limousine	1	0	Limousine	1	1	1	1	1	75R;25S	4	Farmer	Yes	1
225	68	60	Secondary school	1	1	extensive system	32	2	Charolaise	1	0	Charolaise	1	1	1	0	1	75R;25S	3	Podiatrist	Yes	5
227	44	23	Secondary school	1	1	extensive system	105	4	Limousine	1	1	Limousine	1	1	0	1	2	75R;25S	3	Vet	No	5
230	32	14	Secondary school	1	1	extensive system	22	1	Limousine	1	1	Crossbreed	0	0	1	1	0	Rocky	5
231	31	10	Secondary school	1	1	extensive system	65	3	Limousine	1	1	Crossbreed	0	0	1	1	2	75R;25S	4
232	64	47	Secondary school	1	0	extensive system	61	3	Charolaise	1	0	Crossbreed	0	0	1	1	0	50R;50S	1
